# Supplementary material for: The Use of Animations Depicting Cardiac Electrical Activity to Improve Confidence in Understanding of Cardiac Pathology and Electrocardiography Traces Among Final-Year Medical Students: Nonrandomized Controlled Trial
Source: JMIR Med Educ. 2024 Apr 23;10:e46507. doi: 10.2196/46507 (PMC11063581; doi:10.2196/46507)
Supplement: Multimedia Appendix 5 [file mededu-v10-e46507-s005.xlsx]

## Sheet: Control_PRE
Q2	Q5	Q5_6_TEXT		Q9_1	Q9_2	Q9_3	Q9_4	Q9_5	Q9_6	Q9_7	Q10_1	Q10_2	Q10_3	Q10_4	Q10_5	Q10_6	Q10_7		Q15_1	Q16_1		Q14
				Reviewing an ECG and diagnosing rhythms [Confidence scale: 1-5, 1: Not confident at all; 5: Very Confident]							Visualising electrical activity [Confidence scale: 1-5, 1: Not confident at all; 5: Very Confident]
Please state your unique identifier code (this was emailed to you):	What type of ECG teaching have you received in the past? (Tick all that apply) - Selected Choice	What type of ECG teaching have you received in the past? (Tick all that apply) - Other (please specify) - Text		SINUS RHYTHM	ATRIAL FLUTTER	ATRIAL FIBRILLATION	AVNRT	AVRT	RBBB	LBBB	SINUS RHYTHM	ATRIAL FLUTTER	ATRIAL FIBRILLATION	AVNRT	AVRT	RBBB	LBBB		Please answer the statement below on a scale of 1-5 (1: Not confident at all; 5: Very Confident) - Overall, how confident do you feel about your ability to interpret ECGs as a junior doctor when you start working?	Please answer the statement below on a scale of 1-5 (1: Not enjoyed at all; 5: Enjoyed it very much) - How have you enjoyed ECG teaching in the past?		What aspects of your past ECG teaching do you think could be improved, generally? Please explain.
002	Rote-Learning ECG Features			4.2	2	3.8	1.3	1.5	2.7	2.8	2	1	1	1	1	1	1		2	3		The underlying physiology
003	Didactic Lectures,Case-Based Tutorials ,Rote-Learning ECG Features			5	4.4	4.4	1.8	1.9	3.5	4	2	2	2	2	2	2	2		1	4		N/A
004	Didactic Lectures,Case-Based Tutorials ,Practicals			5	4	4	3.1	3.1	4.1	4.1	5	5	5	4	4	4	4		4	4		interactivity
005	Didactic Lectures			1	1	2.9	1	1	1	1	3	1	1	1	1	1	1		1	4		more case based so with clinical background info
006	Didactic Lectures,Case-Based Tutorials			3	3.5	3.5	2	2	2.5	2.5	4	2	3	3	2	4	4		3	4		It would be great to have some more regular ecg practice to do in own time with explanations provided in a lecture form later
008	Didactic Lectures,Case-Based Tutorials ,Animation			5	3	5	2.5	2.5	2	2	5	1	4	3	3	1	1		3	2		More in-depth explanation of the electrical movement and activity of the heart especially in relation to how the ecg interprets these with the different leads.
009	Case-Based Tutorials			3.9	3.3	3.1	2.3	2.2	3.6	3.5	2	1	1	2	2	1	1		2	2		Undure
011	Didactic Lectures,Case-Based Tutorials ,Animation ,Practicals ,Rote-Learning ECG Features			5	3	3.7	1.8	1.7	4.2	4	4	4	4	1	1	5	5		3	4		Na
015	Didactic Lectures,Rote-Learning ECG Features			5	4	4	2.9	3	2.4	2.3	2	2	2	2	2	2	2		3	4		More case based teaching
016	Didactic Lectures,Case-Based Tutorials			5	5	5	3	3	2.5	2.5	5	5	5	3	3	2	2		3	3		More practice presenting ECGs
017	Didactic Lectures,Case-Based Tutorials			5	3	4	1	1	1	1	4	1	2	1	1	1	1		2	3		Explain the pathophysiology instead of just recognising and remembering patterns would make it clearer
020	Didactic Lectures,Case-Based Tutorials ,Rote-Learning ECG Features ,Other (please specify)	Fast lane website		3.5	3	3.5	2.2	2.2	2	2	4	2	3	2	1	4	4		1	3		Need more examples to practice on
022	Didactic Lectures,Case-Based Tutorials ,Practicals ,Rote-Learning ECG Features			5	4.1	5	1	1	3.1	3.1	4	2	1	1	1	3	3		3	4		More in depth explanation into the pathophysiology of route of electrical activity

## Sheet: Control_POST
Q2		Q9_1	Q9_2	Q9_3	Q9_4	Q9_5	Q9_6	Q9_7	Q10_1	Q10_2	Q10_3	Q10_4	Q10_5	Q10_6	Q10_7		Q15_1	Q18_1	Q19_1		Q14	Q17
		Reviewing an ECG and diagnosing rhythms [Confidence scale: 1-5, 1: Not confident at all; 5: Very Confident]							Visualising electrical activity [Confidence scale: 1-5, 1: Not confident at all; 5: Very Confident]
Please state your unique identifier code (this was emailed to you):		SINUS RHYTHM	ATRIAL FLUTTER	ARIAL FIBRILLATION	AVNRT	AVRT	RBBB	LBBB	SINUS RHYTHM	ATRIAL FLUTTER	ARIAL FIBRILLATION	AVNRT	AVRT	RBBB	LBBB		Please answer the statement below on a scale of 1-5 (1: Not confident at all; 5: Very Confident) - Overall, how confident do you feel about your ability to interpret ECGs as a junior doctor when you start working?	Please answer the statement below on a scale of 1-5 (1: Not clear at all; 5: Very Clear) - What did you think about the clarity of the diagrams used?	Please answer the statement below on a scale of 1-5 (1: Did not enjoy at all; 5: Enjoyed it very much) - Overall, how much did you enjoy the session?		What did you find most helpful or beneficial in this tutorial?	What do you think should be improved in this tutorial?
002		4.4	3.4	3.4	2.5	2.6	2.7	2.7	4	3	4	4	3	4	4		3	2	4		The explanation was great.	I think it would be heavily beneficial to have an actual picture of a heart and electrical pathways to help follow along. Perhaps incorporation of arrows would be great on these diagrams. Having the ECGs are okay, but it can be really hard to follow dense information when it's just verbal.
003		5	5	5	5	5	5	5	5	5	5	5	5	5	5		5	5	5		Going through the electrophysiology of bundle branch block	N/A
004		5	5	5	5	5	5	5	5	5	5	5	5	5	5		5	5	5		very visual easy to understand	slower pace more interactivity
005		3.1	1.7	2.2	1	1	1	1	2	1	1	1	1	1	1		1	1	2		-	more diagrams/visuals pls
006		3.9	3.2	3.7	3.2	3.2	4.2	4.3	5	5	5	5	5	5	5		3	5	5		clear explanation of electrical pathways	as mentioned in the tutorial, visual aids may be helpful, going through more examples and varieties of ecgs in similar conditions would also be helpful
008		5	4	4	3.5	3.5	3.5	2.5	5	4	5	4	4	5	5		3	4	4		Clear explanations of the movement of electrical activity within the heart in different rhythms.	Rather didactic, but not too bad when it is so short.
009		4.1	3.5	3.5	3.5	3.7	3.8	3.8	4	4	4	4	4	3	3		3	3	4		the explanations	I think if there had been some diagrams to help visualise the actual movement within the heart it would be easier
011		5	5	5	4.4	4.2	4.3	5	5	5	5	5	5	5	5		4	4	4		Explanation of the process	Diagrams would be useful!
015		5	5	5	2.9	4.2	5	4.4	5	4	4	3	3	5	5		4	5	5		Explanations were very helpful and clear	N/a
016		5	5	5	4	4	4.5	4.5	5	5	5	4	4	4	4		3	5	5		Really clear explanations and wide range of examples	Nothing
017		5	3	5	2	2	3	3	5	3	5	2	2	2	2		2	3	3		Helpful to have sample ECGs to illustrate conditions and helpful to talk about electrical activity	Diagrams of the heart to illustrate electrical activity would be helpful to visualise
020		4.2	4.3	4.5	4.3	4.2	3	3	4	5	5	5	5	4	4		4	4	4		Able to visualise the pathways more now	Perhaps include pictures to visualise the movement alongside the ecg
022		5	4.4	4.2	3.8	3	3.9	4.4	5	5	4	3	3	4	4		4	5	4		The tutor took his time to carefully explain the reasons for the different morphological changes which occur in particular caridac pathologies. I also greatly benefited from his explanations of the route taken by electrical activity.	A spot diagnosis section to test our understanding would have been useful

## Sheet: Intervention_Pre
Q2	Q5	Q5_6_TEXT		Q9_1	Q9_2	Q9_3	Q9_4	Q9_5	Q9_6	Q9_7	Q10_1	Q10_2	Q10_3	Q10_4	Q10_5	Q10_6	Q10_7		Q15_1	Q16_1		Q14
				Reviewing an ECG and diagnosing rhythms [Confidence scale: 1-5, 1: Not confident at all; 5: Very Confident]							Visualising electrical activity [Confidence scale: 1-5, 1: Not confident at all; 5: Very Confident]
Please state your unique identifier code (this was emailed to you):	What type of ECG teaching have you received in the past? (Tick all that apply) - Selected Choice	What type of ECG teaching have you received in the past? (Tick all that apply) - Other (please specify) - Text		SINUS RHYTHM	ATRIAL FLUTTER	ARIAL FIBRILLATION	AVNRT	AVRT	RBBB	LBBB	SINUS RHYTHM	ATRIAL FLUTTER	ARIAL FIBRILLATION	AVNRT	AVRT	RBBB	LBBB		Please answer the statement below on a scale of 1-5 (1: Not confident at all; 5: Very Confident) - Overall, how confident do you feel about your ability to interpret ECGs as a junior doctor when you start working?	Please answer the statement below on a scale of 1-5 (1: Not enjoyed at all; 5: Enjoyed it very much) - How have you enjoyed ECG teaching in the past?		What aspects of your past ECG teaching do you think could be improved, generally? Please explain.
001	Didactic Lectures,Case-Based Tutorials ,Rote-Learning ECG Features			4	2	5	1	1	2	2	3	1	2	1	1	1	1		1	3		Explaining why certain traces look the way they do (aka explaining what happens in the heart to cause the ECG to look how it does) and also being more interactive and asking lots of questions to engage us better
002	Didactic Lectures,Case-Based Tutorials			4	4	4	1.5	1.5	2.2	2.2	5	3	3	2	2	2	2		2	3		Better explanations of exactly why the pathophysiology leads to ECG changes. My favourite sessions that I found most useful were case based, so everything was patient centred to reflect more real-life practice
003	Didactic Lectures,Case-Based Tutorials ,Rote-Learning ECG Features			2	1.5	1.5	1.3	1.1	1.4	1.5	1	1	1	1	1	1	1		2	1		Pharamacology for the pathological conditions taught at the same time
006	Didactic Lectures,Case-Based Tutorials ,Animation			5	4.1	4.6	2.3	2.3	2.9	2.9	5	4	5	4	3	3	3		4	5		More focus on management of conditions rather than simply diagnosing them, more cases over background theory
007	Didactic Lectures,Rote-Learning ECG Features			4	3	2.8	1.6	1.6	2.4	2.4	3	2	2	3	3	1	1		3	1		It is hard to get it to stick, a first principles approach might be better
8	Didactic Lectures,Case-Based Tutorials ,Rote-Learning ECG Features			3	2	3.1	1	1	1	1	1	1	3	1	1	1	1		1	2		Start off with a patient history rather than a tracing to relate it to the patient.
012	Case-Based Tutorials			3	1	1.9	1	1	1	1	3	1	1	1	1	1	1		1	1		diagnosing
014	Didactic Lectures,Case-Based Tutorials ,Practicals			4	3.5	4.2	2.1	2.3	2.8	2.9	4	3	3	2	2	2	2		2	3		More practice, explanation of physiology
015	Didactic Lectures,Case-Based Tutorials ,Rote-Learning ECG Features			5	5	4.3	2.5	2.5	4.2	4.2	5	3	4	2	2	2	2		3	4		More practical and useful tips, also using ECGs that are 'perfect' for the conditions and more accurately represent real life
016	Didactic Lectures,Case-Based Tutorials ,Rote-Learning ECG Features			3.8	3.8	4	3.7	3.6	3.4	3.4	3	3	3	3	3	3	3		3	3		animation
017	Animation ,Rote-Learning ECG Features			2	1	1	1	1	1	1	1	1	1	1	1	1	1		1	2		Medical school tends to teach things quite one off when I feel perhaps more routine revisits of ECGs would help a lot
025	Didactic Lectures,Rote-Learning ECG Features			4	3.7	3.7	2.1	2.4	2.5	2.6	3	2	2	2	2	2	2		3	3		Repetition of seeing cases
030	Didactic Lectures,Rote-Learning ECG Features			4	3.5	3	2	2	1.5	1.5	5	3	3	3	3	1	1		2	2		Less pattern recognition of ECGs because even though this is helpful it doesnt help give the structure for interpreting ECGs which will be needed in real life situations or less textbook ECGs
032	Didactic Lectures,Case-Based Tutorials			4	1.2	1.3	1.2	1.2	1.3	1.2	2	1	1	1	1	1	1		1	1		one to one teaching
033	Didactic Lectures,Case-Based Tutorials			4.2	3	4	1.3	1.4	3.5	3.7	4	2	4	4	4	2	2		3	4		More practise with more cases and through real life patients to become more confident in interpreting ecgs on the wards

## Sheet: Intervention_Post
Q2		Q9_1	Q9_2	Q9_3	Q9_4	Q9_5	Q9_6	Q9_7	Q10_1	Q10_2	Q10_3	Q10_4	Q10_5	Q10_6	Q10_7		Q15_1	Q18_1	Q19_1		Q14	Q17
		Reviewing an ECG and diagnosing rhythms [Confidence scale: 1-5, 1: Not confident at all; 5: Very Confident]							Visualising electrical activity [Confidence scale: 1-5, 1: Not confident at all; 5: Very Confident]
Please state your unique identifier code (this was emailed to you):		SINUS RHYTHM	ATRIAL FLUTTER	ARIAL FIBRILLATION	AVNRT	AVRT	RBBB	LBBB	SINUS RHYTHM	ATRIAL FLUTTER	ARIAL FIBRILLATION	AVNRT	AVRT	RBBB	LBBB		Please answer the statement below on a scale of 1-5 (1: Not confident at all; 5: Very Confident) - Overall, how confident do you feel about your ability to interpret ECGs as a junior doctor when you start working?	Please answer the statement below on a scale of 1-5 (1: Not clear at all; 5: Very Clear) - What did you think about the clarity of the animations used?	Please answer the statement below on a scale of 1-5 (1: Did not enjoy at all; 5: Enjoyed it very much) - Overall, how much did you enjoy the session?		What did you find most helpful or beneficial in this tutorial?	What do you think should be improved in this tutorial?
001		5	3	5	2	2	3	3	5	4	5	4	3	5	5		2	5	5		Visualising the pathway to understand why the ECG changes look they way they do	Add some questions to test our knowledge/understanding of the ECG changes taught today
002		5	4	4	2.5	2.5	3	3	5	4	5	4	4	5	5		3	5	4		Good animations	We do learn buzzwords from imperial but would also be nice to see a whole ecg and describe it as we would see after the animation to allow us to consolidate our knowledge
003		3	3	3	3	3	3	3	4	4	4	4	4	4	4		3	4	4		Relation of electrical activity pathway and ecg waves	Full ECG trace interpretation examples following animation for completeness
006		5	3.7	3.8	3	2.9	1	1	5	3	3	2	2	1	1		4	4	2		Seeing ecg tracings and going over the most common ones	Spending time on each condition as we go through them - eg A Fib then going over causes, treatment. Including the different types of heart blocks as they can be similar.
007		3.5	3	2.5	2	2	1.5	1.5	4	4	4	4	4	3	3		3	3	3		Good to visualise but doesn't help identify	Put normal patterns next to pathological ones and make animations slower
008		3.4	4	3.1	2.5	2.6	2.5	4.1	4	4	4	3	3	3	4		4	4	4		Slowly talking through the animations was very helpful	Consolidation exercises like menti questions etc
012		4.3	3.9	4.2	2	2	2.9	2.7	5	4	3	4	3	2	2		2	3	3		Understanding the concept	More time to process the info
014		5	4.3	4.5	4.2	3.9	4.1	4.7	5	5	5	5	4	4	4		4	4	5		Explanation of bundle branch blocks as have never understood that	still not 100% clear about the difference between AVRT/AVNRT
015		5	4.7	4.2	3.9	3.9	4.6	4.9	5	4	5	5	5	5	5		4	4	5		The slowed down videos and description alongside	N/a
016		4.1	3.4	4	3.7	3.8	3.2	3.2	4	4	4	3	3	4	4		3	4	3		visualising the electrical activity	clinical contexts and cases accompanying the animations and full ecgs
017		3	3	3	2.5	2.5	2.5	4	4	4	4	4	4	4	4		2	4	4		Explained it clearly, multiple showings and slow no’s	NA
025		4.2	4	4	4.1	4	4	4.1	4	4	4	4	4	4	4		4	4	4		Diagrams	Slightly longer explanations
030		5	5	4	3.5	3.5	3.6	3.5	5	3	5	5	5	4	4		4	5	5		Seeing the electrical pathway and how that reflected into the ecg made them conceptually make sense rather than just recognising a “textbook” ecg	Re show the pathways another time later after we’ve discussed them just to re go over them all as there’s so many
032		4	3.8	3.8	3.8	3.9	3.9	4	4	4	4	4	4	4	4		3	5	4		Seeing electric movement across the heart and how it translates on the ecg	Go over each more times
033		3.1	3.9	4.2	2.9	3	3.3	3.4	4	4	4	4	4	5	5		3	4	3		Animations and live ecg trace	Quiz or practise questions at the end
